# Supplementary material for: Common hemoglobin variants affecting the diagnosis of β-thalassemia: A large cohort data at a single center
Source: PLoS One. 2026 Apr 17;21(4):e0346729. doi: 10.1371/journal.pone.0346729 (PMC13089717; doi:10.1371/journal.pone.0346729)
Supplement: S1 Data — (XLS) [file pone.0346729.s001.xls]

## Sheet: Raw data for tables 1 and 2
Code	Year	Abnormal Hb	Hb variants	%Hb A2 at first visit	%Hb F/co-migated Hb F at first visit	%Abnormal Hb by HPLC	%Abnormal Hb by capillary electrophoresis	Requirements for DNA analysis by physicians or medical staff	Group Hb A2	Group Hb F	Group final
S-001	2013	Hb Cook	Beta-globin variant	4	0		28.9	Abnormal Hb	High Hb A2	Normal	High Hb A2
S-002	2013	Hb Cook	Beta-globin variant	4	0.6	22.7	25.3	Beta-thalassemia	High Hb A2	Normal	High Hb A2
S-003	2013	Hb D-Punjab	Beta-globin variant	3.4	1.6	39.3	39.3	Abnormal Hb	Normal	Normal	Normal
S-004	2013	Hb D-Punjab	Beta-globin variant	1.6	1.6		30.5	Abnormal Hb	Normal	Normal	Normal
S-005	2013	Hb Grey lynn	Alpha-globin variant	2.4	0.5	15.4		Abnormal Hb	Normal	Normal	Normal
S-006	2013	Hb Hope	Beta-globin variant	3.1	0.7	39.7	32.7	Abnormal Hb	Normal	Normal	Normal
S-007	2013	Hb Hope	Beta-globin variant	2.7	0	41.3	32.4	Abnormal Hb	Normal	Normal	Normal
S-008	2013	Hb Hope	Beta-globin variant	3.2	0.8		34.2	Abnormal Hb	Normal	Normal	Normal
S-009	2013	Hb Hope	Beta-globin variant	3.3	0.7		42	Abnormal Hb	Normal	Normal	Normal
S-010	2013	Hb Hope	Beta-globin variant	2.1	43.9		33	Beta-thalassemia	Normal	High Hb F	High Hb F
S-011	2013	Hb J-BKK	Beta-globin variant	1.3	1.8	41.7	47.8	Abnormal Hb	Normal	Normal	Normal
S-012	2013	Hb J-BKK	Beta-globin variant	1.7	0.7	44.3	52.1	Abnormal Hb	Normal	Normal	Normal
S-013	2013	Hb J-BKK	Beta-globin variant	2.3	1.8	19.7	24.9	Abnormal Hb	Normal	Normal	Normal
S-014	2013	HB J-Kaohsiung	Beta-globin variant	2.9	0		36.9	Abnormal Hb	Normal	Normal	Normal
S-015	2013	Hb Korle-bu	Beta-globin variant	2.8	0	41.9		Abnormal Hb	Normal	Normal	Normal
S-016	2013	Hb Lepore	Hybrid variant	1.8	2.4		7.1	Abnormal Hb	Normal	Normal	Normal
S-017	2013	Hb Pyrgos	Beta-globin variant	2.4	0.9	51.4	54.9	Abnormal Hb	Normal	Normal	Normal
S-018	2013	Hb Q-India	Alpha-globin variant	2.3	0	17.5	16.2	Abnormal Hb	Normal	Normal	Normal
S-019	2013	Hb Q-Thailand	Alpha-globin variant	2.4	0.2	30.8	30.3	Abnormal Hb	Normal	Normal	Normal
S-020	2013	Hb Q-Thailand	Alpha-globin variant	2.9	0.4	25.7	27.5	Abnormal Hb	Normal	Normal	Normal
S-021	2013	Hb S	Beta-globin variant	2.5	0		37.9	Abnormal Hb	Normal	Normal	Normal
S-022	2013	Hb Tak	Beta-globin variant	3.1	0.7		33.3	Abnormal Hb	Normal	Normal	Normal
S-023	2013	Hb Tak	Beta-globin variant	5.1	0.8			Beta-thalassemia	High Hb A2	Normal	High Hb A2
S-024	2013	Hb Tak	Beta-globin variant	3.1	0.4	33.5	34.5	Abnormal Hb	Normal	Normal	Normal
S-025	2013	Hb Tak	Beta-globin variant	3.9	29.8	29.8	29.6	Beta-thalassemia	High Hb A2	High Hb F	High Hb A2 and Hb F
S-026	2014	Hb C	Beta-globin variant	3.2	0	36	36	Beta-thalassemia	Normal	Normal	Normal
S-027	2014	Hb Hope	Beta-globin variant	2.9	48.5	48.5	41.5	Beta-thalassemia	Normal	High Hb F	High Hb F
S-028	2014	Hb Hope	Beta-globin variant	4.3	0.7		40.3	Beta-thalassemia	High Hb A2	Normal	High Hb A2
S-029	2014	Hb Hope	Beta-globin variant	4.6	3.6		40.3	Beta-thalassemia	High Hb A2	Normal	High Hb A2
S-030	2014	Hb Hope	Beta-globin variant	3	0	42.9	39.1	Abnormal Hb	Normal	Normal	Normal
S-031	2014	Hb Hope	Beta-globin variant	2.4	49.3	49.3	36.6	Beta-thalassemia	Normal	High Hb F	High Hb F
S-032	2014	Hb Hope	Beta-globin variant	2.6	49.3	49.3	40	Abnormal Hb	Normal	High Hb F	High Hb F
S-033	2014	Hb Hope	Beta-globin variant	2.3	42.9	42.9	31.8	Beta-thalassemia	Normal	High Hb F	High Hb F
S-034	2014	Hb J-BKK	Beta-globin variant	2.4	2.5	41.3	44.6	Abnormal Hb	Normal	Normal	Normal
S-035	2014	Hb J-BKK	Beta-globin variant	2.2	0			Abnormal Hb	Normal	Normal	Normal
S-036	2014	Hb Korle-bu	Beta-globin variant	2.7	1.3	42.1	43.4	Abnormal Hb	Normal	Normal	Normal
S-037	2014	Hb Korle-bu	Beta-globin variant	3.4	0	46.1	44.8	Abnormal Hb	Normal	Normal	Normal
S-038	2014	Hb Korle-bu	Beta-globin variant	2.7	0.2	42.8	44.3	Abnormal Hb	Normal	Normal	Normal
S-039	2014	Hb Lepore	Hybrid variant	1.7	3.6		11.3	Beta-thalassemia	Normal	Normal	Normal
S-040	2014	Hb Lepore	Hybrid variant	2.4	3		8.7	Abnormal Hb	Normal	Normal	Normal
S-041	2014	Hb Lepore	Hybrid variant	2.2	4		9.3	Abnormal Hb	Normal	Normal	Normal
S-042	2014	Hb Lepore	Hybrid variant	6.1	5.6		9.6	Beta-thalassemia	High Hb A2	High Hb F	High Hb A2 and Hb F
S-043	2014	Hb Pyrgos	Beta-globin variant	2.7	6.1	51.9	57.5	Abnormal Hb	Normal	High Hb F	High Hb F
S-044	2014	Hb Pyrgos	Beta-globin variant	2.6	0.3	44	54.2	Beta-thalassemia	Normal	Normal	Normal
S-045	2014	Hb Q-Thailand	Alpha-globin variant	2	0	35.3	37.5	Abnormal Hb	Normal	Normal	Normal
S-046	2014	Hb Q-Thailand	Alpha-globin variant	2.1	27		27	Beta-thalassemia	Normal	High Hb F	High Hb F
S-047	2014	Hb S	Beta-globin variant	4.7	4.9	35.5	36.4	Abnormal Hb	High Hb A2	Normal	High Hb A2
S-048	2014	Hb Tak	Beta-globin variant	4.1	1.1		16.3	Beta-thalassemia	High Hb A2	Normal	High Hb A2
S-049	2015	Hb C	Beta-globin variant	3.2	0	38.1	36.4	Abnormal Hb	Normal	Normal	Normal
S-050	2015	Hb Cook	Beta-globin variant	3.9	0.9		35.4	Abnormal Hb	High Hb A2	Normal	High Hb A2
S-051	2015	Hb Cook	Beta-globin variant	5.5	0		33.8	Beta-thalassemia	High Hb A2	Normal	High Hb A2
S-052	2015	Hb Cook	Beta-globin variant	2.2	0	34.8	36.9	Beta-thalassemia	Normal	Normal	Normal
S-053	2015	Hb D-Punjab	Beta-globin variant	3	1.4	39.2	34.2	Abnormal Hb	Normal	Normal	Normal
S-054	2015	Hb D-Punjab	Beta-globin variant	3	1.6	38	39.2	Abnormal Hb	Normal	Normal	Normal
S-055	2015	Hb Hekinan	Alpha-globin variant	0.8	0.3			Abnormal Hb	Normal	Normal	Normal
S-056	2015	Hb Hope	Beta-globin variant	3.7	0.1		42.7	Beta-thalassemia	High Hb A2	Normal	High Hb A2
S-057	2015	Hb Hope	Beta-globin variant	2.4	48.8	48.8	39.2	Beta-thalassemia	Normal	High Hb F	High Hb F
S-058	2015	Hb Hope	Beta-globin variant	2.3	49.9	49.9	38.7	Beta-thalassemia	Normal	High Hb F	High Hb F
S-059	2015	Hb Hope	Beta-globin variant	3.8	1.3	43.7	38.3	Abnormal Hb	High Hb A2	Normal	High Hb A2
S-060	2015	Hb Hope	Beta-globin variant	6.1	0		31.8	Beta-thalassemia	High Hb A2	Normal	High Hb A2
S-061	2015	Hb Hope	Beta-globin variant	4.3	0		44.2	Abnormal Hb	High Hb A2	Normal	High Hb A2
S-062	2015	Hb Hope	Beta-globin variant	2.4	44.2	49.6	35.3	Abnormal Hb	Normal	High Hb F	High Hb F
S-063	2015	Hb Hope	Beta-globin variant	2.6	47.9	47.9	41.2	Beta-thalassemia	Normal	High Hb F	High Hb F
S-064	2015	Hb Hope	Beta-globin variant	2.5	0	52.2	34.7	Abnormal Hb	Normal	Normal	Normal
S-065	2015	Hb Hope	Beta-globin variant	3.7	0.3		38.7	Abnormal Hb	High Hb A2	Normal	High Hb A2
S-066	2015	Hb J-BKK	Beta-globin variant	3	2.7		45.7	Abnormal Hb	Normal	Normal	Normal
S-067	2015	Hb J-BKK	Beta-globin variant	2.5	1.4	42.9	46.6	Abnormal Hb	Normal	Normal	Normal
S-068	2015	Hb Lepore	Hybrid variant	3.3	2		9.8	Abnormal Hb	Normal	Normal	Normal
S-069	2015	Hb Lepore	Hybrid variant	2.3	1.7		9.1	Abnormal Hb	Normal	Normal	Normal
S-070	2015	Hb Lepore	Hybrid variant	2.6	1.9			Abnormal Hb	Normal	Normal	Normal
S-071	2015	Hb Lepore	Hybrid variant	2.2	1.7		10.9	Abnormal Hb	Normal	Normal	Normal
S-072	2015	Hb New York	Beta-globin variant	3.3	3.4		45.6	Beta-thalassemia	Normal	Normal	Normal
S-073	2015	Hb Pyrgos	Beta-globin variant	2.9	7.3		50.6	Abnormal Hb	Normal	High Hb F	High Hb F
S-074	2015	Hb Pyrgos	Beta-globin variant	1.2	0.5		55.1	Abnormal Hb	Normal	Normal	Normal
S-075	2015	Hb Q-India	Alpha-globin variant	2	0	16.7	16	Abnormal Hb	Normal	Normal	Normal
S-076	2015	Hb Q-India	Alpha-globin variant	2.5	<0.5	16.9	16	Abnormal Hb	Normal	Normal	Normal
S-077	2015	Hb Q-Thailand	Alpha-globin variant	2	<0.5		23.8	Abnormal Hb	Normal	Normal	Normal
S-078	2015	Hb Q-Thailand	Alpha-globin variant	2.3	<0.5	44.1	41.4	Abnormal Hb	Normal	Normal	Normal
S-079	2015	Hb S	Beta-globin variant	3.7	1.6	25.7	27.2	Abnormal Hb	High Hb A2	Normal	High Hb A2
S-080	2015	Hb S	Beta-globin variant	5.1	<0.5	31.7	31.6	Beta-thalassemia	High Hb A2	Normal	High Hb A2
S-081	2015	Hb Siam	Alpha-globin variant	2.6	<0.5	20.2	19.1	Abnormal Hb	Normal	Normal	Normal
S-082	2015	Hb Siam	Alpha-globin variant	2.3	0		21.6	Abnormal Hb	Normal	Normal	Normal
S-083	2015	Hb Tak	Beta-globin variant	3.6-8	0		34.1	Beta-thalassemia	High Hb A2	Normal	High Hb A2
S-084	2015	Hb Tak	Beta-globin variant	3.6-8	0		25.6	Beta-thalassemia	High Hb A2	Normal	High Hb A2
S-085	2015	Hb Tak	Beta-globin variant	4.1	34.6		34.4	Beta-thalassemia	High Hb A2	High Hb F	High Hb A2 and Hb F
S-086	2015	Hb Tak	Beta-globin variant	3.9	0.2	33.5	34.6	Beta-thalassemia	High Hb A2	Normal	High Hb A2
S-087	2015	Hb Tak	Beta-globin variant	5.2	0.4	26.9	27.9	Abnormal Hb	High Hb A2	Normal	High Hb A2
S-088	2016	Hb C	Beta-globin variant	3.1	0		36	Abnormal Hb	Normal	Normal	Normal
S-089	2016	Hb Cook	Beta-globin variant	4.5	0.2	22.9	24.7	Abnormal Hb	High Hb A2	Normal	High Hb A2
S-090	2016	Hb Hekinan	Alpha-globin variant	2.2	0.4			Abnormal Hb	Normal	Normal	Normal
S-091	2016	Hb Hope	Beta-globin variant	2.5	48.4	48.4	36.1	Beta-thalassemia	Normal	High Hb F	High Hb F
S-092	2016	Hb Hope	Beta-globin variant	4.2	16.3		38.9	Abnormal Hb	High Hb A2	High Hb F	High Hb A2 and Hb F
S-093	2016	Hb Hope	Beta-globin variant	4.2	0			Beta-thalassemia	High Hb A2	Normal	High Hb A2
S-094	2016	Hb Hope	Beta-globin variant	4.2	0			Beta-thalassemia	High Hb A2	Normal	High Hb A2
S-095	2016	Hb Hope	Beta-globin variant	3.3	0.6			Abnormal Hb	Normal	Normal	Normal
S-096	2016	Hb Hope	Beta-globin variant	3.2	3.1	93.7	32.7	Beta-thalassemia	Normal	Normal	Normal
S-097	2016	Hb J-BKK	Beta-globin variant	2.4	0	51.8		Abnormal Hb	Normal	Normal	Normal
S-098	2016	Hb Korle-bu	Beta-globin variant	2.4	0.2		43.3	Abnormal Hb	Normal	Normal	Normal
S-099	2016	Hb Korle-bu	Beta-globin variant	2.5	0		44.9	Abnormal Hb	Normal	Normal	Normal
S-100	2016	Hb Lepore	Hybrid variant	2.4	3.4		11.6	Beta-thalassemia	Normal	Normal	Normal
S-101	2016	Hb Lepore	Hybrid variant	2.3	3.8		9.6	Abnormal Hb	Normal	Normal	Normal
S-102	2016	Hb Lepore	Hybrid variant	2.8	3.8		10.5	Abnormal Hb	Normal	Normal	Normal
S-103	2016	Hb New York	Beta-globin variant	3.9	0		45.1	Beta-thalassemia	High Hb A2	Normal	High Hb A2
S-104	2016	Hb Pyrgos	Beta-globin variant	2.7	0.7	50.2	55.1	Abnormal Hb	Normal	Normal	Normal
S-105	2016	Hb Pyrgos	Beta-globin variant	1.9	47.6	47.9	53.8	Beta-thalassemia	Normal	High Hb F	High Hb F
S-106	2016	Hb Pyrgos	Beta-globin variant	2.3	1.4		57.2	Abnormal Hb	Normal	Normal	Normal
S-107	2016	Hb Pyrgos	Beta-globin variant	2.8	2.2		51.1	Abnormal Hb	Normal	Normal	Normal
S-108	2016	Hb Q-Thailand	Alpha-globin variant	2.1	0.4		42.7	Abnormal Hb	Normal	Normal	Normal
S-109	2016	Hb Q-Thailand	Alpha-globin variant	2.2	28.7		28.7	Abnormal Hb	Normal	High Hb F	High Hb F
S-110	2016	Hb Q-Thailand	Alpha-globin variant	2.2	<0.5	27.2	28.1	Beta-thalassemia	Normal	Normal	Normal
S-111	2016	Hb Q-Thailand	Alpha-globin variant	3.4	0.7		26.8	Abnormal Hb	Normal	Normal	Normal
S-112	2016	Hb Q-Thailand	Alpha-globin variant	3.7	0.2			Abnormal Hb	High Hb A2	Normal	High Hb A2
S-113	2016	Hb S	Beta-globin variant	3.6	7.2	24.1	22.2	Abnormal Hb	High Hb A2	High Hb F	High Hb A2 and Hb F
S-114	2016	Hb S	Beta-globin variant	2.1	5.4		57.6	Abnormal Hb	Normal	High Hb F	High Hb F
S-115	2016	Hb Siam	Alpha-globin variant	2.4	<0.5		18.8	Abnormal Hb	Normal	Normal	Normal
S-116	2016	Hb Tak	Beta-globin variant	4	25.5	25.5	26.3	Beta-thalassemia	High Hb A2	High Hb F	High Hb A2 and Hb F
S-117	2016	Hb Tak	Beta-globin variant	4.1	26.2		26.2	Abnormal Hb	High Hb A2	High Hb F	High Hb A2 and Hb F
S-118	2016	Hb Tak	Beta-globin variant	3.7	na		33.4	Beta-thalassemia	High Hb A2	Normal	High Hb A2
S-119	2016	Hb Tak	Beta-globin variant	4.2	23.8		23.8	Beta-thalassemia	High Hb A2	High Hb F	High Hb A2 and Hb F
S-120	2016	Hb Tak	Beta-globin variant	4.1	21.2		21.2	Beta-thalassemia	High Hb A2	High Hb F	High Hb A2 and Hb F
S-121	2016	Hb Tak	Beta-globin variant	3.7	0.8	25.4	25.4	Abnormal Hb	High Hb A2	Normal	High Hb A2
S-122	2016	Hb Tak	Beta-globin variant	3.2	32.2		32.2	Beta-thalassemia	Normal	High Hb F	High Hb F
S-123	2016	Hb Tak	Beta-globin variant	3	36.5		36.5	Beta-thalassemia	Normal	High Hb F	High Hb F
S-124	2016	Hb Tak	Beta-globin variant	3.8	24.5		24.5	Beta-thalassemia	High Hb A2	High Hb F	High Hb A2 and Hb F
S-125	2016	Hb Tak	Beta-globin variant	4.1	16.4		16.4	Beta-thalassemia	High Hb A2	High Hb F	High Hb A2 and Hb F
S-126	2016	Hb Tak	Beta-globin variant	3.4	28.6		28.6	Beta-thalassemia	Normal	High Hb F	High Hb F
S-127	2017	Hb C	Beta-globin variant	3.6	0.5		33.1	Abnormal Hb	High Hb A2	Normal	High Hb A2
S-128	2017	Hb C	Beta-globin variant	2.8	0.8	31.5	32.6	Abnormal Hb	Normal	Normal	Normal
S-129	2017	Hb C	Beta-globin variant	2.1	0.3		24	Abnormal Hb	Normal	Normal	Normal
S-130	2017	Hb C	Beta-globin variant	1.9	0		29.1	Abnormal Hb	Normal	Normal	Normal
S-131	2017	Hb Cook	Beta-globin variant	3.5	0.4	43	42.7	Abnormal Hb	Normal	Normal	Normal
S-132	2017	Hb Cook	Beta-globin variant	4	0.3		34.9	Beta-thalassemia	High Hb A2	Normal	High Hb A2
S-133	2017	Hb D-Punjab	Beta-globin variant	2.9	0.2		41.7	Beta-thalassemia	Normal	Normal	Normal
S-134	2017	Hb Hope	Beta-globin variant	3.5	0.1		39.7	Abnormal Hb	Normal	Normal	Normal
S-135	2017	Hb Hope	Beta-globin variant	2.4	42.1	42.1		Beta-thalassemia	Normal	High Hb F	High Hb F
S-136	2017	Hb Hope	Beta-globin variant	2.8	0.5			Abnormal Hb	Normal	Normal	Normal
S-137	2017	Hb Hope	Beta-globin variant	4.3	0.2		44	Abnormal Hb	High Hb A2	Normal	High Hb A2
S-138	2017	Hb Hope	Beta-globin variant	3.7	0.5	41.4	26.8	Beta-thalassemia	High Hb A2	Normal	High Hb A2
S-139	2017	Hb Hope	Beta-globin variant	4.6	0		34.1	Abnormal Hb	High Hb A2	Normal	High Hb A2
S-140	2017	Hb Hope	Beta-globin variant	3.3	0.3		39.6	Abnormal Hb	Normal	Normal	Normal
S-141	2017	Hb Hope	Beta-globin variant	2.7	0.2			Abnormal Hb	Normal	Normal	Normal
S-142	2017	Hb Hope	Beta-globin variant	4.2	0		24.3	Beta-thalassemia	High Hb A2	Normal	High Hb A2
S-143	2017	Hb J-BKK	Beta-globin variant	2.6	2.4		47.6	Abnormal Hb	Normal	Normal	Normal
S-144	2017	Hb J-BKK	Beta-globin variant	1.7	0		42.3	Beta-thalassemia	Normal	Normal	Normal
S-145	2017	Hb J-BKK	Beta-globin variant	2.7	2.4			Abnormal Hb	Normal	Normal	Normal
S-146	2017	Hb J-Buda	Beta-globin variant	2.2	0	18.2		Abnormal Hb	Normal	Normal	Normal
S-147	2017	HB J-Kaohsiung	Beta-globin variant	4.9	0			Abnormal Hb	High Hb A2	Normal	High Hb A2
S-148	2017	Hb Lepore	Hybrid variant	2.6	3.5		11.5	Abnormal Hb	Normal	Normal	Normal
S-149	2017	Hb Lepore	Hybrid variant	4.7	3.2		10.1	Beta-thalassemia	High Hb A2	Normal	High Hb A2
S-150	2017	Hb Pyrgos	Beta-globin variant	2.6	2.2	51.4	55.1	Abnormal Hb	Normal	Normal	Normal
S-151	2017	Hb Pyrgos	Beta-globin variant	2.7	1.4	53.8	59	Abnormal Hb	Normal	Normal	Normal
S-152	2017	Hb Pyrgos	Beta-globin variant	2.7	0.8			Abnormal Hb	Normal	Normal	Normal
S-153	2017	Hb Pyrgos	Beta-globin variant	3.2	1.5	48.6	48.5	Abnormal Hb	Normal	Normal	Normal
S-154	2017	Hb Q-India	Alpha-globin variant	1.8	0		17.3	Abnormal Hb	Normal	Normal	Normal
S-155	2017	Hb Q-Thailand	Alpha-globin variant	1.6	3		30.3	Abnormal Hb	Normal	Normal	Normal
S-156	2017	Hb Q-Thailand	Alpha-globin variant	1.3	0		40.9	Abnormal Hb	Normal	Normal	Normal
S-157	2017	Hb Q-Thailand	Alpha-globin variant	1.8	28		28	Beta-thalassemia	Normal	High Hb F	High Hb F
S-158	2017	Hb Q-Thailand and beta-thalassemia	Alpha-globin variant	6.1	2.9	15.3	17.6	Beta-thalassemia	High Hb A2	Normal	High Hb A2
S-159	2017	Hb Raleigh	Beta-globin variant	2	47.1	47.1		Beta-thalassemia	Normal	High Hb F	High Hb F
S-160	2017	Hb Tak	Beta-globin variant	4.2	0		32.9	Beta-thalassemia	High Hb A2	Normal	High Hb A2
S-161	2017	Hb Tak	Beta-globin variant	3.1	0.3		26.8	Abnormal Hb	Normal	Normal	Normal
S-162	2017	Hb Tak	Beta-globin variant	3.7	39.4		39.4	Beta-thalassemia	High Hb A2	High Hb F	High Hb A2 and Hb F
S-163	2018	Hb C	Beta-globin variant	3.7	0.5		30.4	Beta-thalassemia	High Hb A2	Normal	High Hb A2
S-164	2018	Hb C	Beta-globin variant	3.5	0.5		31.2	Abnormal Hb	Normal	Normal	Normal
S-165	2018	Hb Cook	Beta-globin variant	3.1	3.4			Abnormal Hb	Normal	Normal	Normal
S-166	2018	Hb Cook	Beta-globin variant	3.2	0		40.6	Abnormal Hb	Normal	Normal	Normal
S-167	2018	Hb Cook	Beta-globin variant	3.6-8	0		17.2	Beta-thalassemia	High Hb A2	Normal	High Hb A2
S-168	2018	Hb Hekinan	Alpha-globin variant	2	0.3			Abnormal Hb	Normal	Normal	Normal
S-169	2018	Hb Hope	Beta-globin variant	4.2	0			Abnormal Hb	High Hb A2	Normal	High Hb A2
S-170	2018	Hb Hope	Beta-globin variant	3.1	0			Abnormal Hb	Normal	Normal	Normal
S-171	2018	Hb Hope	Beta-globin variant	3.1	0.2			Abnormal Hb	Normal	Normal	Normal
S-172	2018	Hb Hope	Beta-globin variant	3.3	0.5		46.7	Abnormal Hb	Normal	Normal	Normal
S-173	2018	Hb Hope	Beta-globin variant	3.1	0		43.1	Abnormal Hb	Normal	Normal	Normal
S-174	2018	Hb J-BKK	Beta-globin variant	1.9	0.3		51.9	Beta-thalassemia	Normal	Normal	Normal
S-175	2018	Hb J-BKK	Beta-globin variant	2.6	0.6		51.5	Abnormal Hb	Normal	Normal	Normal
S-176	2018	Hb Lepore	Hybrid variant	2.7	2.3		10.7	Abnormal Hb	Normal	Normal	Normal
S-177	2018	Hb Lepore	Hybrid variant	2.3	2.7			Abnormal Hb	Normal	Normal	Normal
S-178	2018	Hb Pyrgos	Beta-globin variant	2.7	0.5		52.1	Abnormal Hb	Normal	Normal	Normal
S-179	2018	Hb Pyrgos	Beta-globin variant	2.6	0.6	49.1	53.8	Abnormal Hb	Normal	Normal	Normal
S-180	2018	Hb Pyrgos	Beta-globin variant	1.8	2.4	57	61.5	Abnormal Hb	Normal	Normal	Normal
S-181	2018	Hb Pyrgos	Beta-globin variant	2.3	0.6	54.7	59	Abnormal Hb	Normal	Normal	Normal
S-182	2018	Hb Pyrgos	Beta-globin variant	2.6	0		52.7	Abnormal Hb	Normal	Normal	Normal
S-183	2018	Hb Q-Thailand	Alpha-globin variant	1.6	0.2		29	Abnormal Hb	Normal	Normal	Normal
S-184	2018	Hb Q-Thailand	Alpha-globin variant	2.1	0		28.4	Abnormal Hb	Normal	Normal	Normal
S-185	2018	Hb S	Beta-globin variant	3.7	1.1		35.1	Abnormal Hb	High Hb A2	Normal	High Hb A2
S-186	2018	Hb Tak	Beta-globin variant	3.6	0		25.7	Beta-thalassemia	High Hb A2	Normal	High Hb A2
S-187	2018	Hb Tak	Beta-globin variant	3.7	0.6	31.9		Abnormal Hb	High Hb A2	Normal	High Hb A2
S-188	2018	Hb Tak	Beta-globin variant	3.8	0.4	27	27.2	Beta-thalassemia	High Hb A2	Normal	High Hb A2
S-189	2018	Hb Tak	Beta-globin variant	3.8	>10		27.4	Beta-thalassemia	High Hb A2	High Hb F	High Hb A2 and Hb F
S-190	2019	Hb C	Beta-globin variant	2.5	0		31.6	Beta-thalassemia	Normal	Normal	Normal
S-191	2019	Hb C	Beta-globin variant	3.4	0		32.9	Abnormal Hb	Normal	Normal	Normal
S-192	2019	Hb D-Punjab	Beta-globin variant	2.1	0.2			Abnormal Hb	Normal	Normal	Normal
S-193	2019	Hb D-Punjab	Beta-globin variant	2.8	0		40.4	Abnormal Hb	Normal	Normal	Normal
S-194	2019	Hb D-Punjab	Beta-globin variant	3.1	0		39.7	Abnormal Hb	Normal	Normal	Normal
S-195	2019	Hb D-Punjab	Beta-globin variant	2	0	26.8	29.7	Abnormal Hb	Normal	Normal	Normal
S-196	2019	Hb D-Punjab	Beta-globin variant	3.5	0.4			Abnormal Hb	Normal	Normal	Normal
S-197	2019	Hb Hope	Beta-globin variant	2.5	49.3	49.3	42.3	Beta-thalassemia	Normal	High Hb F	High Hb F
S-198	2019	Hb Hope	Beta-globin variant	2.8	0.3			Abnormal Hb	Normal	Normal	Normal
S-199	2019	Hb Hope	Beta-globin variant	2.9	0			Beta-thalassemia	Normal	Normal	Normal
S-200	2019	Hb Hope	Beta-globin variant	2.7	0			Abnormal Hb	Normal	Normal	Normal
S-201	2019	Hb Hope	Beta-globin variant	3.7	0		43.5	Abnormal Hb	High Hb A2	Normal	High Hb A2
S-202	2019	Hb Hope	Beta-globin variant	3	0			Abnormal Hb	Normal	Normal	Normal
S-203	2019	Hb Hope	Beta-globin variant	2.8	1.7			Abnormal Hb	Normal	Normal	Normal
S-204	2019	Hb Hope	Beta-globin variant	2.7	3.6			Abnormal Hb	Normal	Normal	Normal
S-205	2019	Hb Hope	Beta-globin variant	3.3	0.1	43.6	42.7	Abnormal Hb	Normal	Normal	Normal
S-206	2019	Hb Hope	Beta-globin variant	3.3	2.6			Abnormal Hb	Normal	Normal	Normal
S-207	2019	Hb J-BKK	Beta-globin variant	3.1	2.8		51.7	Abnormal Hb	Normal	Normal	Normal
S-208	2019	Hb J-BKK	Beta-globin variant	2.8	2.5		51.1	Abnormal Hb	Normal	Normal	Normal
S-209	2019	Hb J-BKK	Beta-globin variant	2.1	0		50.5	Abnormal Hb	Normal	Normal	Normal
S-210	2019	Hb Korle-bu	Beta-globin variant	2.8	0	44.3	44.3	Abnormal Hb	Normal	Normal	Normal
S-211	2019	Hb Korle-bu	Beta-globin variant	2.7	0	45.4		Abnormal Hb	Normal	Normal	Normal
S-212	2019	Hb Lepore	Hybrid variant	3.4	4.9		15	Beta-thalassemia	Normal	Normal	Normal
S-213	2019	Hb New York	Beta-globin variant	2.9	0			Abnormal Hb	Normal	Normal	Normal
S-214	2019	Hb New York	Beta-globin variant	2.9	1.7		43.1	Abnormal Hb	Normal	Normal	Normal
S-215	2019	Hb New York	Beta-globin variant	2.6	0.9		46	Abnormal Hb	Normal	Normal	Normal
S-216	2019	Hb Pyrgos	Beta-globin variant	2.2	>10		54.4	Beta-thalassemia	Normal	High Hb F	High Hb F
S-217	2019	Hb Q-India	Alpha-globin variant	2.1	0		17.6	Abnormal Hb	Normal	Normal	Normal
S-218	2019	Hb Q-Thailand	Alpha-globin variant	1.7	0			Abnormal Hb	Normal	Normal	Normal
S-219	2019	Hb Q-Thailand	Alpha-globin variant	1.8	0.1	29.8	27.4	Abnormal Hb	Normal	Normal	Normal
S-220	2019	Hb Q-Thailand	Alpha-globin variant	4.4	0.2	27.1	23.7	Beta-thalassemia	High Hb A2	Normal	High Hb A2
S-221	2019	Hb Q-Thailand	Alpha-globin variant	4.4	0.2	27.1	23.7	Beta-thalassemia	High Hb A2	Normal	High Hb A2
S-222	2019	Hb S	Beta-globin variant	2.9	0		19	Abnormal Hb	Normal	Normal	Normal
S-223	2019	Hb Tak	Beta-globin variant	2.8	0	20.3	15.8	Beta-thalassemia	Normal	Normal	Normal
S-224	2019	Hb Tak	Beta-globin variant	4.3	26.4		26.4	Beta-thalassemia	High Hb A2	High Hb F	High Hb A2 and Hb F
S-225	2019	Hb Tak	Beta-globin variant	4.9	0.8	13.3	14.5	Abnormal Hb	High Hb A2	Normal	High Hb A2
S-226	2020	Hb Cook	Beta-globin variant	3.1	0		41.9	Abnormal Hb	Normal	Normal	Normal
S-227	2020	Hb D-Punjab	Beta-globin variant	2.8	0		38.2	Abnormal Hb	Normal	Normal	Normal
S-228	2020	Hb Hekinan	Alpha-globin variant	2.3	0.2	38.9		Beta-thalassemia	Normal	Normal	Normal
S-229	2020	Hb Hope	Beta-globin variant	2.7	1.4			Abnormal Hb	Normal	Normal	Normal
S-230	2020	Hb Hope	Beta-globin variant	3.6	0	44.2	43.7	Abnormal Hb	High Hb A2	Normal	High Hb A2
S-231	2020	Hb Hope	Beta-globin variant	2.9	0			Abnormal Hb	Normal	Normal	Normal
S-232	2020	Hb Hope	Beta-globin variant	5.2	1		32.2	Abnormal Hb	High Hb A2	Normal	High Hb A2
S-233	2020	Hb Hope	Beta-globin variant	3	6.6			Abnormal Hb	Normal	High Hb F	High Hb F
S-234	2020	Hb Hope	Beta-globin variant	3	9		35.3	Abnormal Hb	Normal	High Hb F	High Hb F
S-235	2020	Hb Hope	Beta-globin variant	3.7	0		41.7	Abnormal Hb	High Hb A2	Normal	High Hb A2
S-236	2020	Hb Hope	Beta-globin variant	2.9	0.6			Abnormal Hb	Normal	Normal	Normal
S-237	2020	Hb Hope	Beta-globin variant	2.6	0.7	39.3		Abnormal Hb	Normal	Normal	Normal
S-238	2020	Hb Hope	Beta-globin variant	3.4	0.4	44.9	41.2	Abnormal Hb	Normal	Normal	Normal
S-239	2020	Hb J-BKK	Beta-globin variant	2.3	2.3	45.4	48.6	Beta-thalassemia	Normal	Normal	Normal
S-240	2020	Hb J-BKK	Beta-globin variant	2.1	0		50.3	Abnormal Hb	Normal	Normal	Normal
S-241	2020	Hb J-Wenchang	Alpha-globin variant	1.7	0		27.4	Beta-thalassemia	Normal	Normal	Normal
S-242	2020	Hb J-Wenchang	Alpha-globin variant	1.8	0		32.5	Beta-thalassemia	Normal	Normal	Normal
S-243	2020	Hb Lepore	Hybrid variant	2.5	6		8.9	Abnormal Hb	Normal	High Hb F	High Hb F
S-244	2020	Hb New York	Beta-globin variant	2.9	0	44.3		Abnormal Hb	Normal	Normal	Normal
S-245	2020	Hb New York	Beta-globin variant	2.8	0		38.9	Abnormal Hb	Normal	Normal	Normal
S-246	2020	Hb New York	Beta-globin variant	3.3	0		47.3	Abnormal Hb	Normal	Normal	Normal
S-247	2020	Hb Pyrgos	Beta-globin variant	2.2	0		53.8	Abnormal Hb	Normal	Normal	Normal
S-248	2020	Hb Q-Thailand	Alpha-globin variant	3.1	0.2	22.5	23.9	Abnormal Hb	Normal	Normal	Normal
S-249	2020	Hb Q-Thailand	Alpha-globin variant	2.6	28.5		28.5	Abnormal Hb	Normal	High Hb F	High Hb F
S-250	2020	Hb Q-Thailand	Alpha-globin variant	3.3	0.3	29.5		Abnormal Hb	Normal	Normal	Normal
S-251	2020	Hb Q-Thailand	Alpha-globin variant	1.6	27.1		27.1	Abnormal Hb	Normal	High Hb F	High Hb F
S-252	2020	Hb Q-Thailand	Alpha-globin variant	1.8	28.5		28.5	Beta-thalassemia	Normal	High Hb F	High Hb F
S-253	2020	Hb Tak	Beta-globin variant	3.5	30.2		30.2	Beta-thalassemia	Normal	High Hb F	High Hb F
S-254	2020	Hb Tak	Beta-globin variant	5	1.4	15	17.3	Beta-thalassemia	High Hb A2	Normal	High Hb A2
S-255	2020	Hb Tak	Beta-globin variant	3.6	25.1		25.1	Beta-thalassemia	High Hb A2	High Hb F	High Hb A2 and Hb F
S-256	2020	Hb Tak	Beta-globin variant	4	0.7		27.5	Beta-thalassemia	High Hb A2	Normal	High Hb A2
S-257	2020	Hb Tak	Beta-globin variant	3.6	0.5	30.2	16.1	Beta-thalassemia	High Hb A2	Normal	High Hb A2
S-258	2020	Hb Tak	Beta-globin variant	4.9	0.5		23.2	Abnormal Hb	High Hb A2	Normal	High Hb A2
S-259	2020	Hb Tak	Beta-globin variant	3.7	0	34		Abnormal Hb	High Hb A2	Normal	High Hb A2
S-260	2020	Hb Tak	Beta-globin variant	3.3	0		31.7	Abnormal Hb	Normal	Normal	Normal
S-261	2020	Hb Tak	Beta-globin variant	3.9	35.8		35.8	Abnormal Hb	High Hb A2	High Hb F	High Hb A2 and Hb F
S-262	2021	Hb C	Beta-globin variant	3.8	0	29.4	30.3	Beta-thalassemia	High Hb A2	Normal	High Hb A2
S-263	2021	Hb Cook	Beta-globin variant	4.2	0.4		34.5	Abnormal Hb	High Hb A2	Normal	High Hb A2
S-264	2021	Hb D-Punjab	Beta-globin variant	3.2	0		36.4	Abnormal Hb	Normal	Normal	Normal
S-265	2021	Hb Hekinan	Alpha-globin variant	2.4	0	34.3		Abnormal Hb	Normal	Normal	Normal
S-266	2021	Hb Hekinan	Alpha-globin variant	2	0.7		11.1	Abnormal Hb	Normal	Normal	Normal
S-267	2021	Hb Hope	Beta-globin variant	2.9	0		36	Beta-thalassemia	Normal	Normal	Normal
S-268	2021	Hb Hope	Beta-globin variant	3.8	0		44.8	Abnormal Hb	High Hb A2	Normal	High Hb A2
S-269	2021	Hb Hope	Beta-globin variant	2.8	0.8			Abnormal Hb	Normal	Normal	Normal
S-270	2021	Hb Hope	Beta-globin variant	4.5	0			Beta-thalassemia	High Hb A2	Normal	High Hb A2
S-271	2021	Hb Hope	Beta-globin variant	4.8	0		44.2	Abnormal Hb	High Hb A2	Normal	High Hb A2
S-272	2021	Hb J-BKK	Beta-globin variant	3.4	0.6			Abnormal Hb	Normal	Normal	Normal
S-273	2021	Hb J-Wenchang	Alpha-globin variant	2	0		28.9	Abnormal Hb	Normal	Normal	Normal
S-274	2021	Hb Lepore	Hybrid variant	9.8	7.2	7.2		Beta-thalassemia	High Hb A2	High Hb F	High Hb A2 and Hb F
S-275	2021	Hb New York	Beta-globin variant	3	0		43.7	Abnormal Hb	Normal	Normal	Normal
S-276	2021	Hb New York	Beta-globin variant	3	0		40.3	Abnormal Hb	Normal	Normal	Normal
S-277	2021	Hb New York	Beta-globin variant	3.1	0		37.4	Abnormal Hb	Normal	Normal	Normal
S-278	2021	Hb Pyrgos	Beta-globin variant	1.7	0		59.1	Abnormal Hb	Normal	Normal	Normal
S-279	2021	Hb Pyrgos	Beta-globin variant	2.5	2.1		57.1	Abnormal Hb	Normal	Normal	Normal
S-280	2021	Hb Q-India	Alpha-globin variant	2	0		23.2	Abnormal Hb	Normal	Normal	Normal
S-281	2021	Hb Q-Thailand	Alpha-globin variant	1.9	27.2		27.2	Abnormal Hb	Normal	High Hb F	High Hb F
S-282	2021	Hb Q-Thailand	Alpha-globin variant	0.9	0.4		27.2	Abnormal Hb	Normal	Normal	Normal
S-283	2021	Hb Q-Thailand	Alpha-globin variant	4	6.4	38	39.8	Beta-thalassemia	High Hb A2	High Hb F	High Hb A2 and Hb F
S-284	2021	Hb Q-Thailand	Alpha-globin variant	4	6.4	38	39.8	Beta-thalassemia	High Hb A2	Normal	High Hb A2
S-285	2021	Hb Q-Thailand	Alpha-globin variant	3.2	0.2			Abnormal Hb	Normal	Normal	Normal
S-286	2021	Hb Q-Thailand	Alpha-globin variant	2.9	0.2		28.9	Abnormal Hb	Normal	Normal	Normal
S-287	2021	Hb S	Beta-globin variant	2.6	1.1		37.4	Abnormal Hb	Normal	Normal	Normal
S-288	2021	Hb Tak	Beta-globin variant	3.6	35.6		35.6	Abnormal Hb	High Hb A2	High Hb F	High Hb A2 and Hb F
S-289	2021	Hb Tak	Beta-globin variant	4.3	0.6	31.4	41	Beta-thalassemia	High Hb A2	Normal	High Hb A2
S-290	2021	Hb Tak	Beta-globin variant	4	0	26.4		Abnormal Hb	High Hb A2	Normal	High Hb A2
S-291	2021	Hb Tak	Beta-globin variant	4.1	26.8		26.8	Abnormal Hb	High Hb A2	High Hb F	High Hb A2 and Hb F
S-292	2021	Hb Tak	Beta-globin variant	3.8	26.4		26.4	Beta-thalassemia	High Hb A2	High Hb F	High Hb A2 and Hb F
S-293	2022	Hb Cook	Beta-globin variant	3.7	0.5	39.8		Abnormal Hb	High Hb A2	Normal	High Hb A2
S-294	2022	Hb Cook	Beta-globin variant	4.1	0.5		40.3	Beta-thalassemia	High Hb A2	Normal	High Hb A2
S-295	2022	Hb Hope	Beta-globin variant	3.6	1.3			Abnormal Hb	High Hb A2	Normal	High Hb A2
S-296	2022	Hb Lepore	Hybrid variant	9.4	8.3		7.1	Beta-thalassemia	High Hb A2	High Hb F	High Hb A2 and Hb F
S-297	2022	Hb New York	Beta-globin variant	2.9	0		44.5	Abnormal Hb	Normal	Normal	Normal
S-298	2022	Hb Q-Thailand	Alpha-globin variant	1.7	30.3		28.5	Abnormal Hb	Normal	High Hb F	High Hb F
S-299	2022	Hb Q-Thailand	Alpha-globin variant	1.9	28.8		29.6	Beta-thalassemia	Normal	High Hb F	High Hb F
S-300	2022	Hb Q-Thailand	Alpha-globin variant	1.9	28.7		28.7	Abnormal Hb	Normal	High Hb F	High Hb F
S-301	2022	Hb Q-Thailand	Alpha-globin variant	1.9	28.7		28.7	Abnormal Hb	Normal	High Hb F	High Hb F
S-302	2022	Hb Q-Thailand	Alpha-globin variant	1.6	28.8		27.9	Beta-thalassemia	Normal	High Hb F	High Hb F
S-303	2022	Hb Q-Thailand	Alpha-globin variant	8.3	39.9		17.2	Abnormal Hb	High Hb A2	High Hb F	High Hb A2 and Hb F
S-304	2022	Hb Q-Thailand	Alpha-globin variant	2.6	0		28.3	Abnormal Hb	Normal	Normal	Normal
S-305	2022	Hb Q-Thailand	Alpha-globin variant	1.7	28.9		28.9	Beta-thalassemia	Normal	High Hb F	High Hb F
S-306	2022	Hb S	Beta-globin variant	2.4	0		39.8	Abnormal Hb	Normal	Normal	Normal
S-307	2022	Hb Tak	Beta-globin variant	3.7	0.9	25.2	25.9	Abnormal Hb	High Hb A2	Normal	High Hb A2
S-308	2022	Hb Tak	Beta-globin variant	4.9	0.7	33.5	33.6	Abnormal Hb	High Hb A2	Normal	High Hb A2
S-309	2022	Hb Tak	Beta-globin variant	5.4	1		35.3	Beta-thalassemia	High Hb A2	Normal	High Hb A2
S-310	2022	Hb Thailand	Alpha-globin variant	2	0		22.6	Abnormal Hb	Normal	Normal	Normal
S-311	2022	Hb Thailand	Alpha-globin variant	2.1	0		21.2	Abnormal Hb	Normal	Normal	Normal
S-312	2023	Hb C	Beta-globin variant	4.5	0		34.3	Beta-thalassemia	High Hb A2	Normal	High Hb A2
S-313	2023	Hb Cook	Beta-globin variant	3.7	0.5		20.7	Beta-thalassemia	High Hb A2	Normal	High Hb A2
S-314	2023	Hb Cook	Beta-globin variant	3.4	0.7	39.7	43.2	Abnormal Hb	Normal	Normal	Normal
S-315	2023	Hb D-Punjab	Beta-globin variant	3.2	0		35.2	Abnormal Hb	Normal	Normal	Normal
S-316	2023	Hb Hope	Beta-globin variant	2.5	0.3			Beta-thalassemia	Normal	Normal	Normal
S-317	2023	Hb Hope	Beta-globin variant	2.9	0.2	42.3	35.8	Abnormal Hb	Normal	Normal	Normal
S-318	2023	Hb Hope	Beta-globin variant	2.9	0			Beta-thalassemia	Normal	Normal	Normal
S-319	2023	Hb J-BKK	Beta-globin variant	1.7	0.8		51.5	Abnormal Hb	Normal	Normal	Normal
S-320	2023	Hb J-BKK	Beta-globin variant	3.1	0	2.2	47.3	Abnormal Hb	Normal	Normal	Normal
S-321	2023	Hb Korle-bu	Beta-globin variant	2.6	0.3		43.2	Beta-thalassemia	Normal	Normal	Normal
S-322	2023	Hb Korle-bu	Beta-globin variant	2.4	0	44.3	42.8	Abnormal Hb	Normal	Normal	Normal
S-323	2023	Hb Lepore	Hybrid variant	2.6	0.9		10	Abnormal Hb	Normal	Normal	Normal
S-324	2023	Hb Lepore	Hybrid variant	2.2	6.1		9.1	Abnormal Hb	Normal	High Hb F	High Hb F
S-325	2023	Hb New York	Beta-globin variant	2.5	0		43.8	Abnormal Hb	Normal	Normal	Normal
S-326	2023	Hb New York	Beta-globin variant	2.5	0		43.9	Abnormal Hb	Normal	Normal	Normal
S-327	2023	Hb New York	Beta-globin variant	2.9	0		36.7	Abnormal Hb	Normal	Normal	Normal
S-328	2023	Hb New York	Beta-globin variant	3	1.5		44.8	Abnormal Hb	Normal	Normal	Normal
S-329	2023	Hb Pyrgos	Beta-globin variant	0.8	0		61.5	Abnormal Hb	Normal	Normal	Normal
S-330	2023	Hb Q-India	Alpha-globin variant	2.3	0		17.5	Abnormal Hb	Normal	Normal	Normal
S-331	2023	Hb Q-Thailand	Alpha-globin variant	1.6	0.4		47.1	Abnormal Hb	Normal	Normal	Normal
S-332	2023	Hb Q-Thailand	Alpha-globin variant	1.8	28.7		25.6	Abnormal Hb	Normal	High Hb F	High Hb F
S-333	2023	Hb Siam	Alpha-globin variant	2.2	0		20.3	Abnormal Hb	Normal	Normal	Normal
S-334	2023	Hb Tak	Beta-globin variant	3.6	0		25.2	Beta-thalassemia	High Hb A2	Normal	High Hb A2
S-335	2023	Hb Tak	Beta-globin variant	2.9	>10		28.1	Beta-thalassemia	Normal	High Hb F	High Hb F
S-336	2023	Hb Tak	Beta-globin variant	3.6	0		33.7	Abnormal Hb	High Hb A2	Normal	High Hb A2
S-337	2023	Hb Tak	Beta-globin variant	4.1	0.6	26.3	27	Abnormal Hb	High Hb A2	Normal	High Hb A2
S-338	2023	Hb Tak	Beta-globin variant	3.6	32.4		32.4	Abnormal Hb	High Hb A2	High Hb F	High Hb A2 and Hb F
S-339	2023	Hb Tak	Beta-globin variant	4.8	0.3	0.3	25.9	Abnormal Hb	High Hb A2	Normal	High Hb A2
S-340	2024	Hb C	Beta-globin variant	3	0		35.4	Beta-thalassemia	Normal	Normal	Normal
S-341	2024	Hb Cook	Beta-globin variant	3.6	0		34.4	Abnormal Hb	High Hb A2	Normal	High Hb A2
S-342	2024	Hb D-Punjab	Beta-globin variant	3.1	1		35.7	Abnormal Hb	Normal	Normal	Normal
S-343	2024	Hb Hope	Beta-globin variant	2.3	0			Abnormal Hb	Normal	Normal	Normal
S-344	2024	Hb J-BKK	Beta-globin variant	1.8	0		52.1	Abnormal Hb	Normal	Normal	Normal
S-345	2024	Hb Korle-bu	Beta-globin variant	2.3	1.7	44.8	43.2	Beta-thalassemia	Normal	Normal	Normal
S-346	2024	Hb Lepore	Hybrid variant	2.6	2.2		11	Abnormal Hb	Normal	Normal	Normal
S-347	2024	Hb New York	Beta-globin variant	2.8	0		46.2	Abnormal Hb	Normal	Normal	Normal
S-348	2024	Hb Q-Thailand	Alpha-globin variant	2.1	27.2		27.2	Abnormal Hb	Normal	High Hb F	High Hb F
S-349	2024	Hb Q-Thailand	Alpha-globin variant	1.8	28.6		28.6	Abnormal Hb	Normal	High Hb F	High Hb F
S-350	2024	Hb Q-Thailand	Alpha-globin variant	1.7	29.8		29.8	Abnormal Hb	Normal	High Hb F	High Hb F
S-351	2024	Hb Q-Thailand	Alpha-globin variant	1.8	29		29	Abnormal Hb	Normal	High Hb F	High Hb F
S-352	2024	Hb Tak	Beta-globin variant	4	28		28	Beta-thalassemia	High Hb A2	High Hb F	High Hb A2 and Hb F
S-353	2024	Hb Tak	Beta-globin variant	3.4	33.4		33.4	Abnormal Hb	Normal	High Hb F	High Hb F
S-354	2024	Hb Tak	Beta-globin variant	3.8	33.1		33.1	Beta-thalassemia	High Hb A2	High Hb F	High Hb A2 and Hb F
S-355	2024	Hb Tak	Beta-globin variant	3.6	27		27	Beta-thalassemia	High Hb A2	High Hb F	High Hb A2 and Hb F
S-356	2024	Hb Tak	Beta-globin variant	3.3	0		33.1	Abnormal Hb	Normal	Normal	Normal
S-357	2024	Hb Tak	Beta-globin variant	3.7	35		35	Beta-thalassemia	High Hb A2	High Hb F	High Hb A2 and Hb F
S-358	2024	Hb Tak	Beta-globin variant	4.5	0.4	0.4	25.3	Abnormal Hb	High Hb A2	Normal	High Hb A2
S-359	2024	Hb Tak	Beta-globin variant	3.8	32.1		32.1	Beta-thalassemia	High Hb A2	High Hb F	High Hb A2 and Hb F
S-360	2024	Hb Tak	Beta-globin variant	3.8	28.5		28.5	Beta-thalassemia	High Hb A2	High Hb F	High Hb A2 and Hb F
S-361	2024	Hb Tak	Beta-globin variant	3.7	33.4		33.4	Abnormal Hb	High Hb A2	High Hb F	High Hb A2 and Hb F
S-362	2024	Hb Tak	Beta-globin variant	4.4	25.4		25.4	Beta-thalassemia	High Hb A2	High Hb F	High Hb A2 and Hb F
S-363	2024	Hb Tak	Beta-globin variant	3.7	0.5		32.2	Abnormal Hb	High Hb A2	Normal	High Hb A2
S-364	2025	Hb C	Beta-globin variant	3.3	0		31	Abnormal Hb	Normal	Normal	Normal
S-365	2025	Hb Hope	Beta-globin variant	4.2	0		44.3	Abnormal Hb	High Hb A2	Normal	High Hb A2
S-366	2025	Hb Hope	Beta-globin variant	4.9	0		43.7	Abnormal Hb	High Hb A2	Normal	High Hb A2
S-367	2025	Hb Hope	Beta-globin variant	3.8	2.5		21.5	Beta-thalassemia	High Hb A2	Normal	High Hb A2
S-368	2025	Hb J-BKK	Beta-globin variant	1.9	0.3		50.9	Abnormal Hb	Normal	Normal	Normal
S-369	2025	Hb Korle-bu	Beta-globin variant	2.9	1.2	43.6	42.6	Beta-thalassemia	Normal	Normal	Normal
S-370	2025	Hb Pyrgos	Beta-globin variant	2	0		55.5	Abnormal Hb	Normal	Normal	Normal
S-371	2025	Hb Pyrgos	Beta-globin variant	2.6	0.8		55.7	Abnormal Hb	Normal	Normal	Normal
S-372	2025	Hb Tak	Beta-globin variant	4.6	0		27.3	Beta-thalassemia	High Hb A2	Normal	High Hb A2

## Sheet: Raw data for Fig 1
Hb variants	2013	2014	2015	2016	2017	2018	2019	2020	2021	2022	2023	2024	2025	Total
Hb Hope	5	7	10	6	9	5	10	10	5	1	3	1	3	75
Hb Tak	4	1	5	11	3	4	3	9	5	3	6	12	1	67
Hb Q-Thailand	2	2	2	5	4	2	4	5	6	8	2	4	0	46
Hb Pyrgos	1	2	2	4	4	5	1	1	2	0	1	0	2	25
Hb J-Bangkok	3	2	2	1	3	2	3	2	1	0	2	1	1	23
Hb Lepore	1	4	4	3	2	2	1	1	1	1	2	1	0	23
Hb Cook	2	0	3	1	2	3	0	1	1	2	2	1	0	18
Hb New York	0	0	1	1	0	0	3	3	3	1	4	1	0	17
Hb C	0	1	1	1	4	2	2	0	1	0	1	1	1	15
Hb D-Punjab	2	0	2	0	1	0	5	1	1	0	1	1	0	14
Hb Korle-Bu	1	3	0	2	0	0	2	0	0	0	2	1	1	12
Hb S	1	1	2	2	0	1	1	0	1	1	0	0	0	10
Hb Q-India	1	0	2	0	1	0	1	0	1	0	1	0	0	7
Hb Hekinan	0	0	1	1	0	1	0	1	2	0	0	0	0	6
Hb Siam	0	0	2	1	0	0	0	0	0	0	1	0	0	4
Hb J-Wenchang-Wuming	0	0	0	0	0	0	0	2	1	0	0	0	0	3
Hb J-Kaohsiung	1	0	0	0	1	0	0	0	0	0	0	0	0	2
Hb Thailand	0	0	0	0	0	0	0	0	0	2	0	0	0	2
Hb Grey Lynn	1	0	0	0	0	0	0	0	0	0	0	0	0	1
Hb J-Buda	0	0	0	0	1	0	0	0	0	0	0	0	0	1
Hb Raleigh	0	0	0	0	1	0	0	0	0	0	0	0	0	1
Total	25	23	39	39	36	27	36	36	31	19	28	24	9	372
